# Supplementary material for: Alum Addition Triggers Hypoxia in an Engineered Pit Lake
Source: Microorganisms. 2022 Feb 26;10(3):510. doi: 10.3390/microorganisms10030510 (PMC8953953; doi:10.3390/microorganisms10030510)
Supplement: Supplementary file 1 [file microorganisms-10-00510-s001.zip]

Archive with 1 entries (1 files):
- microorganisms-1573342-supplementary.pdf
